# Supplementary material for: Impact of organic and inorganic fertilizers on the yield and quality of silage corn intercropped with soybean
Source: PeerJ. 2018 Oct 26;6:e5280. doi: 10.7717/peerj.5280 (PMC6204818; doi:10.7717/peerj.5280)
Supplement: Supplemental Information 3 [file peerj-06-5280-s003.xlsx]

## Sheet: Sheet1
	VFA
Rep	Treat	PH	DM	Lactic	Acetic	Propionic	Butyric	Total	AmmoniaN
1	T1	3.98	32.45	4.08	1.61485	0.13787	0.0480268	5.88075	2.31
1	T2	3.99	32.96	4.07	1.55498	0.172404	0.0342647	5.83165	2.11
1	T3	4.01	32.98	3.84	1.65064	0.190609	0.0504844	5.73174	1.85404
1	T4	4.06	32.85	3.88	1.63415	0.197904	0.0411239	5.75318	1.87409
1	T5	4.01	32.61	3.98	1.60514	0.190798	0.0245914	5.80053	2.09222
1	T6	3.98	32.45	3.98	1.69646	0.123947	0.03445	5.83485	1.73397
1	T7	3.99	33.11	4.01	1.61828	0.155367	0.0287654	5.81242	2.07
1	T8	4.02	32.45	3.77	1.65655	0.107345	0.0327777	5.56667	2.30041
1	T9	4.02	32.81	3.88	1.59483	0.149833	0.0344	5.65907	1.8445
1	T10	4.01	32.83	3.89	1.61608	0.176247	0.0287654	5.71109	1.78221
2	T1	4.06	32.66	4.06	1.63388	0.115273	0.0177855	5.82694	1.98
2	T2	4.06	31.97	4.04	1.66502	0.166544	0.0450223	5.91658	2.112
2	T3	4.08	32.94	3.96	1.64327	0.164428	0.0191921	5.78689	1.83259
2	T4	3.99	32.65	3.92	1.64678	0.153161	0.0133332	5.73327	1.87631
2	T5	4.01	32.67	4.02	1.68394	0.141769	0.0386999	5.88441	2.07
2	T6	4.06	32.76	3.97	1.61	0.179358	0.034445	5.7738	1.76105
2	T7	4.08	32.95	4.08	1.64186	0.138401	0.041111	5.90137	2.04
2	T8	4.02	32.12	3.89	1.65	0.129326	0.03334	5.70267	1.65872
2	T9	4.02	32.33	3.84	1.64	0.143885	0.034445	5.65833	1.78186
2	T10	4.01	32.92	3.87	1.60379	0.108667	0.03678	5.61924	1.82349
3	T1	4.02	32.68	3.98	1.58408	0.211669	0.0326453	5.8084	1.98453
3	T2	3.99	31.95	3.98	1.65344	0.128899	0.0173026	5.77964	1.9732
3	T3	4.01	32.45	3.96	1.63037	0.112211	0.036798	5.73938	1.86
3	T4	4.06	32.66	3.84	1.62345	0.140173	0.0421306	5.64575	1.68808
3	T5	4.08	33.04	3.97	1.57374	0.155166	0.0327906	5.73169	2.23
3	T6	3.98	31.77	3.87	1.62	0.132275	0.0190589	5.64133	1.92185
3	T7	3.99	32.88	4.01	1.62894	0.132097	0.0147347	5.78577	2.16265
3	T8	4.02	31.59	3.98	1.61	0.169368	0.0178927	5.77726	1.77083
3	T9	4.02	31.53	3.99	1.62041	0.152843	0.0132483	5.7765	1.84579
3	T10	4.01	31.89	3.91	1.67851	0.135336	0.0187775	5.74262	1.84343
4	T1	4.02	32.63	4.02	1.65534	0.162133	0.0325253	5.87	1.98336
4	T2	4.08	32.06	3.98	1.63115	0.155949	0.0320651	5.79916	2.065
4	T3	3.99	31.7233	3.89	1.61428	0.149083	0.0333462	5.68671	1.81
4	T4	4.01	31.8033	4.04	1.60241	0.150079	0.0321959	5.82469	1.87949
4	T5	4.01	32.7733	4.08	1.62094	0.162578	0.0253606	5.88888	1.932
4	T6	4.08	32.3267	3.89	1.60692	0.145194	0.032221	5.63433	1.90563
4	T7	4.02	32.18	4.01	1.6297	0.141955	0.031222	5.81287	1.921
4	T8	4.02	33.3867	4.04	1.59351	0.135346	0.0294	5.79826	1.56432
4	T9	4.01	32.33	3.97	1.63	0.148854	0.034	5.78285	1.86432
4	T10	4.08	32.1133	3.92	1.63279	0.168083	0.031189	5.75206	1.81654
